# Supplementary material for: A Pipeline for Constructing Reference Genomes for Large Cohort-Specific Metagenome Compression
Source: Microorganisms. 2023 Oct 14;11(10):2560. doi: 10.3390/microorganisms11102560 (PMC10609127; doi:10.3390/microorganisms11102560)
Supplement: Supplementary file 1 [file microorganisms-11-02560-s001.zip]

Archive with 2 entries (2 files):
- SupplementaryFigures.pptx
- SupplementaryTables.xlsx
